# Supplementary material for: Micro-Raman Spectroscopy and X-ray Diffraction Analyses of the Core and Shell Compartments of an Iron-Rich Fulgurite
Source: Molecules. 2022 May 10;27(10):3053. doi: 10.3390/molecules27103053 (PMC9144990; doi:10.3390/molecules27103053)
Supplement: Supplementary file 1 [file molecules-27-03053-s001.zip]

Archive with 1 entries (1 files):
- molecules-1700635-supplementary.pdf
